# Supplementary material for: Cooperative interaction among BMAL1, HSF1, and p53 protects mammalian cells from UV stress
Source: Commun Biol. 2018 Nov 22;1:204. doi: 10.1038/s42003-018-0209-1 (PMC6250677; doi:10.1038/s42003-018-0209-1)
Supplement: Supplementary file 2 — Supplementary Software 1 [file 42003_2018_209_MOESM2_ESM.txt]

%% Code for Supplementary Figure 10 and Supplementary Figure 11
%% For color scales, we used MATLAB add-on, "ColorBrewer: Attractive and Distinctive Colormaps" 

% Constants
fc_threshold = 1.5; % Fold change threshold for changed gene expression 

% Conversion lists generated with biomart (http://www.biomart.org/)
name2ensembl_map = containers.Map(*,*); % Conversion list of "gene name" to "ensembl ID" 
entrez2ensembl_map = containers.Map(*,*; % Conversion list of "entrezID" to "ensembl ID"
ensembl2name_map = containers.Map(*, *); % Conversion list of "ensembl ID" to "gene name"
ensembl2entrez_map = containers.Map(*, *); % Cconversion list of "ensembl ID" to "entrez ID"

% Loading data of UV transcriptome data (Bruning, O. et al. PLoS One 9, (2014))
time_label = {'10min', '30min', '60min', '3h', '6h', '12h', '24h', '48h'};
data2read = '20J';

[~,~, raw] = xlsread(['UV_20J.xlsx']); % Data for stimulation with 20J/m2
header = raw(1,:);
raw(1,:) = [];

% Elimination of NaN data
idx = zeros(length(raw(:,12)),1);
for i = 1:length(raw(:,12))
    if ~isnan(cell2mat(raw(i,12)))
        idx(i) = 1;
    end
end

id = any(idx,2);
nan_dat = raw(id, 1:12);

control = cell2mat(nan_dat(:,2)); % Data for no stimulated sample 
UV = cell2mat(nan_dat(:,3:10)); % Data for UV stimulated sample
Entrez_ID = nan_dat(:,11); % Gene ID in Entrez ID

% Conversion to gene name via Ensembl ID
Ensembl_ID = cell(length(Entrez_ID),1);
for i = 1:length(Entrez_ID)
    if isKey(entrez2ensembl_map, {num2str(Entrez_ID{i})});
        Ensembl_ID(i) = values(entrez2ensembl_map, {num2str(Entrez_ID{i})});
    end
end

gene_ID = cell(length(Entrez_ID),1);
for i = 1:length(Entrez_ID)
    if isKey(ensembl2name_map, Ensembl_ID(i));
        gene_ID(i) = values(ensembl2name_map, Ensembl_ID(i));
    else
        gene_ID(i) = {'NA'};
    end
end

% Normalization of the data
norm_UV = UV;
for i = 1:size(UV,2)
    norm_UV(:,i) = UV(:,i) - control(:);
end

prc_data_UV = [Entrez_ID, gene_ID, num2cell(norm_UV)];

% Sorting by the average abundance
value_norm_UV = norm_UV(:,1:8);
mean_norm_UV = mean(value_norm_UV,2);
[~,idx] = sort(mean_norm_UV,'descend');
sorted_data_UV = prc_data_UV(idx,:);

% Extraction of genes in the pathway 
% Loading of genes involved in the assigned pathway, 
% Data from WikiPathways (Kutmon, M. et al. Nucleic Acids Res. 44, D488-D494 (2016)) 
Hsp_list = importdata('Hsp.txt');
Circ_list = importdata('circadian.txt');
DNA_list = importdata('DNA_damage.txt');
apop = load('apoptosis.txt');
cell_cycle = load('cell_cycle.txt');
oxid = load('oxidative.txt');

apop_list = retrieve_list(apop, sorted_data_UV, entrez2ensembl_map, ensembl2name_map);
cell_cycle_list = retrieve_list(cell_cycle, sorted_data_UV, entrez2ensembl_map, ensembl2name_map);
oxid_list = retrieve_list(oxid, sorted_data_UV, entrez2ensembl_map, ensembl2name_map);
Hsp_list = retrieve_list(Hsp, sorted_data_UV, entrez2ensembl_map, ensembl2name_map);
Circ_list = retrieve_list(Circ, sorted_data_UV, entrez2ensembl_map, ensembl2name_map);
DNA_list = retrieve_list(DNA, sorted_data_UV, entrez2ensembl_map, ensembl2name_map);

% Drawing of a heatmap (Corresponds to figures in Supplementary Figure 10)
draw_hmap_UV(apop_list, time_label, data2read, 'apoptosis');
draw_hmap_UV(cell_cycle_list, time_label, data2read, 'cell_cycle');
draw_hmap_UV(oxid_list, time_label, data2read, 'oxidative');
draw_hmap_UV(Hsp_list, time_label, data2read, 'Hsp');
draw_hmap_UV(Circ_list, time_label, data2read, 'Circadian');
draw_hmap_UV(DNA_list, time_label, data2read, 'DNA');

%% For Supplementary Figure 11
% Loading of ROS data (Tamaru, T. et al. PLoS One 8, 1–16 (2013))
[~,~, raw] = xlsread('ROS.xlsx');
header = raw(1,:);
raw(1,:) = [];

% Elimination of NaN data
idx = zeros(length(raw(:,6)),1);
for i = 1:length(raw(:,6))
    if ~isnan(cell2mat(raw(i,6)))
        idx(i) = 1;
    end
end
id = any(idx,2);
nan_dat2 = raw(id, 1:6);

rm_idx = any(isnan(cell2mat(nan_dat2(:,3:5))),2);
nan_dat = nan_dat2(~rm_idx,:);

control = cell2mat(nan_dat(:,2)); %data for no stimulation 
ROS = cell2mat(nan_dat(:,2:5)); % data for ROS stimulated 
Entrez_ID = nan_dat(:,6);

Ensembl_ID = cell(length(Entrez_ID),1);
for i = 1:length(Entrez_ID)
    if isKey(entrez2ensembl_map, {num2str(Entrez_ID{i})});
        Ensembl_ID(i) = values(entrez2ensembl_map, {num2str(Entrez_ID{i})});
    end
end

gene_ID = cell(length(Entrez_ID),1);
for i = 1:length(Entrez_ID)
    if isKey(ensembl2name_map, Ensembl_ID(i));
        gene_ID(i) = values(ensembl2name_map, Ensembl_ID(i));
    else
        gene_ID(i) = {'NA'};
    end
end

% Normalization of ROS data
norm_ROS = ROS;
for i = 1:size(ROS,2)
    norm_ROS(:,i) = log2(ROS(:,i) ./ control(:));
end

prc_data_ROS = [Entrez_ID, gene_ID, num2cell(norm_ROS)];

% Extraction of commonly identified genes between UV and ROS stimulated data
[~,id_ROS, id_UV] =intersect(prc_data_ROS(:,2), prc_data_UV(:,2));
common_ROS = prc_data_ROS(id_ROS, :);
common_UV = prc_data_UV(id_UV, :);

% Extraction of UV data and ROS data 
% [Entrez ID, Geen name, UV 3h, UV 6h, ROS 4h]
common_list = [common_ROS(:,1:2), common_UV(:,6:7),common_ROS(:,4)];

% Define "increased" and "decreased" genes
UV_inc_idx = cell2mat(common_list(:,4)) > log2(fc_threshold);
UV_dec_idx = cell2mat(common_list(:,4)) < -log2(fc_threshold);
ROS_inc_idx = cell2mat(common_list(:,5)) > log2(fc_threshold);
ROS_dec_idx = cell2mat(common_list(:,5)) < -log2(fc_threshold);

% Extraction of changed genes (increased or decreased)
changed_transcript_idx = UV_inc_idx | UV_dec_idx | ROS_dec_idx| ROS_inc_idx;
changed_list = common_list(changed_transcript_idx,:);

% Extraction of genes in each pathway
apop_list = retrieve_list(apop, changed_list, entrez2ensembl_map, ensembl2name_map);
cell_cycle_list = retrieve_list(cell_cycle, changed_list, entrez2ensembl_map, ensembl2name_map);
oxid_list = retrieve_list(oxid, changed_list, entrez2ensembl_map, ensembl2name_map);
Hsp_list = retrieve_list(Hsp, changed_list, entrez2ensembl_map, ensembl2name_map);
Circ_list = retrieve_list(Circ, changed_list, entrez2ensembl_map, ensembl2name_map);
DNA_list = retrieve_list(DNA, changed_list, entrez2ensembl_map, ensembl2name_map);

% Drawing of heatmap for each pathway (Corresponds to figures in Supplementary Figure 11)
draw_hmap_cluster(apop_list, 'apop', fc_threshold);
draw_hmap_cluster(cell_cycle_list, 'cell-cycle', fc_threshold);
draw_hmap_cluster(oxid_list, 'oxid', fc_threshold);
draw_hmap_cluster(Circ_list, 'circadian', fc_threshold);
draw_hmap_cluster(DNA_list, 'DNA', fc_threshold);
draw_hmap_cluster(Hsp_list, 'Hsp', fc_threshold);


%% Functions for retrieving gene name and drawing heatmap
% Retrieving gene names
function list = retrieve_list(gene_list, sorted_data, entrez2ensembl_map, ensembl2name_map) 
temp_ID = cell(length(gene_list),1);
gene_ID = cell(length(gene_list),1);
for i = 1:length(gene_list)
    if isKey(entrez2ensembl_map, {num2str(gene_list(i))})
        temp_ID(i) = values(entrez2ensembl_map, {num2str(gene_list(i))});
        if isKey(ensembl2name_map, temp_ID(i))
            gene_ID(i) = values(ensembl2name_map, temp_ID(i));
        end
    end
end

k = find(~cellfun('isempty',gene_ID));
gene_ID = gene_ID(k);
[Lia,Locb] = ismember(sorted_data(:,2), gene_ID);
list = sorted_data(Lia,:);
end


% Drawing a heatmap for UV data
function draw_hmap_UV(data, time_label, name)
[~,ia,~] = unique(data(:,2));
uniq_data_temp = data(ia,:);
mean_temp = mean(cell2mat(uniq_data_temp(:,3:10)),2);
[~,idx] = sort(mean_temp,'descend');
uniq_data = uniq_data_temp(idx,:);

h = figure('PaperPosition', [0 0 16 length(uniq_data)/1.5], 'Visible', 'off');
imagesc(cell2mat(uniq_data(:,3:10)), [-log2(6) log2(6)]);
brewermap_view({gca}, '*RdBu'); 
colorbar;
ax=gca;
set(gca, 'XTick', 1:8);
set(gca, 'XTickLabel', time_label);
set(gca, 'YTick', 1:length(uniq_data));
set(gca, 'YTickLabel', uniq_data(:,2));
set(gca,'TickLength',[0 0]);
set(gca,'TickLength',[0 0]);
print(*name*);
end

%% Function for drawing heatmap of genes changed by UV or ROS stimulation 
function draw_hmap_cluster(data, name, fc_threshold)
time_label = {'UV 3h', 'UV 6h', "ROS"};
% Elimination of overlapped genes
[~,ia,~] = unique(data(:,2));
uniq_data = data(ia,:);

% Sorting
mean_temp = mean(cell2mat(uniq_data(:,3:size(data,2))),2);
[~,idx] = sort(mean_temp,'descend');
uniq_data = uniq_data(idx,:);

% Extraction of increased or decreased genes by each stimulation 
UV_inc = cell2mat(uniq_data(:,3)) > log2(fc_threshold);
UV_dec = cell2mat(uniq_data(:,3)) < -log2(fc_threshold);
ROS_inc = cell2mat(uniq_data(:,size(data,2))) > log2(fc_threshold);
ROS_dec = cell2mat(uniq_data(:,size(data,2))) < -log2(fc_threshold);

% Index for commonly, UV specific, or ROS specific changes
common_inc_idx = UV_inc & ROS_inc;
common_dec_idx = UV_dec & ROS_dec;
UV_inc_idx = UV_inc & ~ROS_inc & ~(ROS_dec & ~UV_dec);
UV_dec_idx = UV_dec & ~ROS_dec & ~(ROS_inc & ~UV_inc);
ROS_inc_idx = ROS_inc & ~UV_inc & ~(UV_dec & ~ROS_dec);
ROS_dec_idx = ROS_dec & ~UV_dec & ~(UV_inc & ~ROS_inc);

% Sorting by the index
UV_inc_spec =  uniq_data(UV_inc_idx,:);
UV_dec_spec =  uniq_data(UV_dec_idx,:);
common_inc =  uniq_data(common_inc_idx,:);
common_dec =  uniq_data(common_dec_idx,:);
ROS_inc_spec =  uniq_data(ROS_inc_idx,:);
ROS_dec_spec =  uniq_data(ROS_dec_idx,:);

cluster_data = [common_inc; common_dec;UV_inc_spec; UV_dec_spec; ...
    ROS_inc_spec;ROS_dec_spec];

figure('Paperposition', [0 0 16 length(cluster_data)/1.5], 'Visible', 'off');
imagesc(cell2mat(cluster_data(:,3:size(data,2))), [-log2(6) log2(6)]);

brewermap_view({gca}, '*RdBu');
colorbar;
ax=gca;
set(gca, 'XTick', 1:5);
set(gca, 'XTickLabel', time_label);
set(gca, 'YTick', 1:length(cluster_data));
set(gca, 'YTickLabel', cluster_data(:,2));

print(*name*);
end
